# Supplementary material for: Transcriptome profiling of a beach-adapted wild legume for dissecting novel mechanisms of salinity tolerance
Source: Sci Data. 2018 Dec 11;5:180290. doi: 10.1038/sdata.2018.290 (PMC6289113; doi:10.1038/sdata.2018.290)
Supplement: Supplementary file 1 [file sdata2018290-isa1.zip]

Archive with 3 entries (3 files):
- i_Investigation.txt
- s_Zhang464A_study.txt
- a_Zhang464A_assay.txt
