# Supplementary material for: Transcriptome profiling of a beach-adapted wild legume for dissecting novel mechanisms of salinity tolerance
Source: Sci Data. 2018 Dec 11;5:180290. doi: 10.1038/sdata.2018.290 (PMC6289113; doi:10.1038/sdata.2018.290)
Supplement: Supplementary file 1 [file sdata2018290-isa1.zip › i_Investigation.txt]

# Investigation File generated for Scientific Data with Investigation File Authoring Tool version 0.1.0 on 13/11/2018 - This metadata file is CC0
ONTOLOGY SOURCE REFERENCE
Term Source Name	NCBITaxon	BTO	EFO	OBI	SO	XCO	ERO
Term Source File	http://data.bioontology.org/ontologies/NCBITAXON	http://data.bioontology.org/ontologies/BTO	http://data.bioontology.org/ontologies/EFO	http://data.bioontology.org/ontologies/OBI	http://data.bioontology.org/ontologies/SO	http://data.bioontology.org/ontologies/XCO	http://data.bioontology.org/ontologies/ERO
Term Source Version	2016AB	unknown	2.101	2014-08-18	unknown	4.18	2013-08-02
Term Source Description	National Center for Biotechnology Information (NCBI) Organismal Classification	BRENDA Tissue and Enzyme Source Ontology	Experimental Factor Ontology	Ontology for Biomedical Investigations	Sequence Types and Features Ontology	Experimental Conditions Ontology	Eagle-I Research Resource Ontology
INVESTIGATION
Investigation Identifier
Investigation Title
Investigation Description
Investigation Submission Date
Investigation Public Release Date
INVESTIGATION PUBLICATIONS
Investigation PubMed ID
Investigation Publication DOI
Investigation Publication Author List
Investigation Publication Title
Investigation Publication Status
Investigation Publication Status Term Accession Number
Investigation Publication Status Term Source REF
INVESTIGATION CONTACTS
Investigation Person Last Name
Investigation Person Mid Initials
Investigation Person First Name
Investigation Person Address
Investigation Person Phone
Investigation Person Fax
Investigation Person Email
Investigation Person Affiliation
Investigation Person Roles
Investigation Person Roles Term Accession Number
Investigation Person Roles Term Source REF
STUDY
Study Identifier	10.1038/sdata.2018.290
Study Title	Transcriptome profiling of a beach-adapted wild legume for dissecting                    novel mechanisms of salinity tolerance
Study Submission Date	12/09/2018
Study Public Release Date	11/12/2018
Study Description	http://www.nature.com/articles/sdata2018290#abstract
Study File Name	s_Zhang464A_study.txt
Comment[Subject Keywords]	//;///;//;//;///
Comment[Manuscript Licence]	CC BY-4.0
Comment[Experimental Metadata Licence]	CC0
Comment[Supplementary Information File Name]		Supplementary File 1
Comment[Supplementary Information File Type]	x-zip-compressed	plain
Comment[Supplementary Information File URL]	http://www.nature.com/articles/sdata2018290#supplementary-information	http://www.nature.com/articles/sdata2018290#supplementary-information
Comment[Data Repository]	NCBI Sequence Read Archive;Gene Expression Omnibus
Comment[Data Record Accession]	SRP155428;GSE121143
Comment[Data Record URI]	http://identifiers.org/ncbi/insdc.sra:SRP155428;http://identifiers.org/geo:GSE121143
STUDY DESIGN DESCRIPTORS
Study Design Type	stimulus or stress design	strain comparison design	transcription profiling design
Study Design Type Term Accession Number	http://www.ebi.ac.uk/efo/EFO_0001762	OBI:0001464	OBI:0001430
Study Design Type Term Source REF	EFO	OBI	OBI
STUDY PUBLICATIONS
Study PubMed ID
Study Publication DOI
Study Publication Author List
Study Publication Title
Study Publication Status
Study Publication Status Term Accession Number
Study Publication Status Term Source REF
STUDY FACTORS
Study Factor Name	genotype	experimental condition
Study Factor Type	genotype	experimental condition
Study Factor Type Term Accession Number	SO:0001027	XCO:0000000
Study Factor Type Term Source REF	SO	XCO
STUDY ASSAYS
Study Assay Measurement Type	transcription profiling assay
Study Assay Measurement Type Term Accession Number	OBI:0000424
Study Assay Measurement Type Term Source REF	ERO
Study Assay Technology Type	RNA sequencing
Study Assay Technology Type Term Accession Number	ERO:0001658
Study Assay Technology Type Term Source REF	ERO
Study Assay Technology Platform	instrument; manufacturer
Study Assay File Name	a_Zhang464A_assay.txt
STUDY PROTOCOLS
Study Protocol Name	Materials and treatment	RNA sequencing	Abundance count
Study Protocol Type	sample collection protocol	transcription profiling assay	data transformation
Study Protocol Type Term Accession Number	http://www.ebi.ac.uk/efo/EFO_0005518	OBI:0000424	OBI:0200000
Study Protocol Type Term Source REF	EFO	ERO	OBI
Study Protocol Description			
Study Protocol URI	""	""	""
Study Protocol Version			
Study Protocol Parameters Name	""	instrument; manufacturer	""
Study Protocol Parameters Name Term Accession Number	""	""	""
Study Protocol Parameters Name Term Source REF	""	""	""
Study Protocol Components Name	""	""	""
Study Protocol Components Type	""	""	""
Study Protocol Components Type Term Accession Number	""	""	""
Study Protocol Components Type Term Source REF	""	""	""
STUDY CONTACTS
Study Person Last Name	Zhang	Zuelsdorf	Penneys	Fan	Kofsky	Song
Study Person First Name	Hengyou	Christine	Darin	Shoujin	Janice	Bao-Hua
Study Person Mid Initials						
Study Person Email	""	""	""	""	""	bsong5@uncc.edu
Study Person Phone						
Study Person Fax						
Study Person Address						
Study Person Affiliation	Department of Biological Sciences, University of North                    Carolina at Charlotte, Charlotte, NC                28223, USA	Department of Biological Sciences, University of North                    Carolina at Charlotte, Charlotte, NC                28223, USA	Department of Biology & Marine Biology, University of                    North Carolina at Willington, Willington, NC                28403, USA	Key Laboratory of Plant Stress Research, College of Life                    Science, Shandong Normal University, Jinan, Shandong                250014, China	Department of Biological Sciences, University of North                    Carolina at Charlotte, Charlotte, NC                28223, USA	Department of Biological Sciences, University of North                    Carolina at Charlotte, Charlotte, NC                28223, USA
Study Person Roles						
Study Person Roles Term Accession Number						
Study Person Roles Term Source REF						
Comment[Study Person ORCID]						
Comment[Funder]						
Comment[FundRef ID]						
Comment[Funder Term Source REF]						
Comment[Grant Identifier]						
