# Supplementary material for: Transcriptome profiling of a beach-adapted wild legume for dissecting novel mechanisms of salinity tolerance
Source: Sci Data. 2018 Dec 11;5:180290. doi: 10.1038/sdata.2018.290 (PMC6289113; doi:10.1038/sdata.2018.290)
Supplement: Supplementary file 1 [file sdata2018290-isa1.zip › s_Zhang464A_study.txt]

Source Name	Characteristics[organism]	Term Source REF	Term Accession Number	Characteristics[organism part]	Term Source REF	Term Accession Number	Protocol REF	Sample Name	Factor Value[genotype]	Factor Value[experimental condition]
sandy soil along the beach in the East coast of North Carolina	Strophostyles helvola	NCBITaxon	NCBITaxon:90593	root	BTO	BTO:0001188	Materials and treatment	SAMN09724911 total RNA	beach bean	Treatment_3
sandy soil along the beach in the East coast of North Carolina	Strophostyles helvola	NCBITaxon	NCBITaxon:90593	root	BTO	BTO:0001188	Materials and treatment	SAMN09724910 total RNA	beach bean	Treatment_2
central Missouri	Strophostyles helvola	NCBITaxon	NCBITaxon:90593	root	BTO	BTO:0001188	Materials and treatment	SAMN09724913 total RNA	inland bean	Control_2
central Missouri	Strophostyles helvola	NCBITaxon	NCBITaxon:90593	root	BTO	BTO:0001188	Materials and treatment	SAMN09724912 total RNA	inland bean	Control_1
central Missouri	Strophostyles helvola	NCBITaxon	NCBITaxon:90593	root	BTO	BTO:0001188	Materials and treatment	SAMN09724917 total RNA	inland bean	Treatment_3
sandy soil along the beach in the East coast of North Carolina	Strophostyles helvola	NCBITaxon	NCBITaxon:90593	root	BTO	BTO:0001188	Materials and treatment	SAMN09724906 total RNA	beach bean	Control_1
sandy soil along the beach in the East coast of North Carolina	Strophostyles helvola	NCBITaxon	NCBITaxon:90593	root	BTO	BTO:0001188	Materials and treatment	SAMN09724909 total RNA	beach bean	Treatment_1
sandy soil along the beach in the East coast of North Carolina	Strophostyles helvola	NCBITaxon	NCBITaxon:90593	root	BTO	BTO:0001188	Materials and treatment	SAMN09724908 total RNA	beach bean	Control_3
central Missouri	Strophostyles helvola	NCBITaxon	NCBITaxon:90593	root	BTO	BTO:0001188	Materials and treatment	SAMN09724915 total RNA	inland bean	Treatment_1
central Missouri	Strophostyles helvola	NCBITaxon	NCBITaxon:90593	root	BTO	BTO:0001188	Materials and treatment	SAMN09724914 total RNA	inland bean	Control_3
sandy soil along the beach in the East coast of North Carolina	Strophostyles helvola	NCBITaxon	NCBITaxon:90593	root	BTO	BTO:0001188	Materials and treatment	SAMN09724907 total RNA	beach bean	Control_2
central Missouri	Strophostyles helvola	NCBITaxon	NCBITaxon:90593	root	BTO	BTO:0001188	Materials and treatment	SAMN09724916 total RNA	inland bean	Treatment_2
