# Supplementary material for: Transcriptome profiling of a beach-adapted wild legume for dissecting novel mechanisms of salinity tolerance
Source: Sci Data. 2018 Dec 11;5:180290. doi: 10.1038/sdata.2018.290 (PMC6289113; doi:10.1038/sdata.2018.290)
Supplement: Supplementary file 1 [file sdata2018290-isa1.zip › a_Zhang464A_assay.txt]

Sample Name	Protocol REF	Parameter Value[instrument]	Parameter Value[manufacturer]	Assay Name	Raw Data File	Comment[Data Repository]	Comment[Data Record Accession]	Comment[Data Record URI]	Protocol REF	Derived Data File	Comment[Data Repository]	Comment[Data Record Accession]	Comment[Data Record URI]
SAMN09724911 total RNA	RNA sequencing	HiSeq 2500	Illumina	SRR7609478	SRX4474310	NCBI Sequence Read Archive	SRP155428	http://identifiers.org/ncbi/insdc.sra:SRP155428	Abundance count	GSE121143	Gene Expression Omnibus	GSE121143	http://identifiers.org/geo:GSE121143
SAMN09724910 total RNA	RNA sequencing	HiSeq 2500	Illumina	SRR7609477	SRX4474311	NCBI Sequence Read Archive	SRP155428	http://identifiers.org/ncbi/insdc.sra:SRP155428	Abundance count	GSE121143	Gene Expression Omnibus	GSE121143	http://identifiers.org/geo:GSE121143
SAMN09724913 total RNA	RNA sequencing	HiSeq 2500	Illumina	SRR7609476	SRX4474312	NCBI Sequence Read Archive	SRP155428	http://identifiers.org/ncbi/insdc.sra:SRP155428	Abundance count	GSE121143	Gene Expression Omnibus	GSE121143	http://identifiers.org/geo:GSE121143
SAMN09724912 total RNA	RNA sequencing	HiSeq 2500	Illumina	SRR7609475	SRX4474313	NCBI Sequence Read Archive	SRP155428	http://identifiers.org/ncbi/insdc.sra:SRP155428	Abundance count	GSE121143	Gene Expression Omnibus	GSE121143	http://identifiers.org/geo:GSE121143
SAMN09724917 total RNA	RNA sequencing	HiSeq 2500	Illumina	SRR7609474	SRX4474314	NCBI Sequence Read Archive	SRP155428	http://identifiers.org/ncbi/insdc.sra:SRP155428	Abundance count	GSE121143	Gene Expression Omnibus	GSE121143	http://identifiers.org/geo:GSE121143
SAMN09724906 total RNA	RNA sequencing	HiSeq 2500	Illumina	SRR7609473	SRX4474315	NCBI Sequence Read Archive	SRP155428	http://identifiers.org/ncbi/insdc.sra:SRP155428	Abundance count	GSE121143	Gene Expression Omnibus	GSE121143	http://identifiers.org/geo:GSE121143
SAMN09724909 total RNA	RNA sequencing	HiSeq 2500	Illumina	SRR7609472	SRX4474316	NCBI Sequence Read Archive	SRP155428	http://identifiers.org/ncbi/insdc.sra:SRP155428	Abundance count	GSE121143	Gene Expression Omnibus	GSE121143	http://identifiers.org/geo:GSE121143
SAMN09724908 total RNA	RNA sequencing	HiSeq 2500	Illumina	SRR7609471	SRX4474317	NCBI Sequence Read Archive	SRP155428	http://identifiers.org/ncbi/insdc.sra:SRP155428	Abundance count	GSE121143	Gene Expression Omnibus	GSE121143	http://identifiers.org/geo:GSE121143
SAMN09724915 total RNA	RNA sequencing	HiSeq 2500	Illumina	SRR7609470	SRX4474318	NCBI Sequence Read Archive	SRP155428	http://identifiers.org/ncbi/insdc.sra:SRP155428	Abundance count	GSE121143	Gene Expression Omnibus	GSE121143	http://identifiers.org/geo:GSE121143
SAMN09724914 total RNA	RNA sequencing	HiSeq 2500	Illumina	SRR7609469	SRX4474319	NCBI Sequence Read Archive	SRP155428	http://identifiers.org/ncbi/insdc.sra:SRP155428	Abundance count	GSE121143	Gene Expression Omnibus	GSE121143	http://identifiers.org/geo:GSE121143
SAMN09724907 total RNA	RNA sequencing	HiSeq 2500	Illumina	SRR7609468	SRX4474320	NCBI Sequence Read Archive	SRP155428	http://identifiers.org/ncbi/insdc.sra:SRP155428	Abundance count	GSE121143	Gene Expression Omnibus	GSE121143	http://identifiers.org/geo:GSE121143
SAMN09724916 total RNA	RNA sequencing	HiSeq 2500	Illumina	SRR7609467	SRX4474321	NCBI Sequence Read Archive	SRP155428	http://identifiers.org/ncbi/insdc.sra:SRP155428	Abundance count	GSE121143	Gene Expression Omnibus	GSE121143	http://identifiers.org/geo:GSE121143
