# Supplementary material for: Transcriptome profiling of a beach-adapted wild legume for dissecting novel mechanisms of salinity tolerance
Source: Sci Data. 2018 Dec 11;5:180290. doi: 10.1038/sdata.2018.290 (PMC6289113; doi:10.1038/sdata.2018.290)
Supplement: Supplementary File 1 [file sdata2018290-s2.txt]

# Hengyou Zhang et al, 2018
# Data Descriptor at Scientific Data
# Codes used for data processing
# Transcriptome profiling of a beach-adapted wild legume for dissecting novel mechanisms of salinity tolerance

#---------------------------------------------In Unix-------------------------------------------------------
### Qulity control of raw data using FastQC 
fastqc file.fastqc

#-------------------
### Combine fastqc results into one
multiqc /directory/to/fastqc output

#--------------------
### Trimmomatics to remove the adaptors and cutoff the low-quality bases
#for one raw read file, run
java -jar trimmomatic-0.36.jar SE -phred33 R1.fastq.gz trim_R1.fastq.gz ILLUMINACLIP:adaptors.fa:2:30:10 LEADING:3 TRAILING:3 SLIDINGWINDOW:4:15 MINLEN:36

### Aligning clean reads to the reference genome using STAR
#for one read file, run
STAR --runThreadN 16 --genomeDir directory_with_index --sjdbGTFtagExonParentTranscript reference.genome.gff3 --readFilesIn file.fastq.gz --readFilesCommand zcat --outFileNamePrefix outputPrefix --outSAMtype BAM Unsorted SortedByCoordinate

#------------------
### Run featureCounts to get the amount of the unique aligments of a feature
featureCounts -T 12 -a file.gtf -t exon -g gene_name -o output.txt *_Aligned.sortedByCoord.out.bam


#---------------------------------------------In R program--------------------------------------------------------
# Differentail expression analysis using R package edgeR

#Start R with the R studio

#edgeR installation
source("https://bioconductor.org/biocLite.R")
biocLite("edgeR")
library(edgeR)

#setup working directory
setwd("/directory/featureCounts.output")

#read the data in the program
beach <- read.table("featureCount.txt", header = T)

#setup grouping of the data
group = c('C', 'C', 'C', 'T','T','T')

# Create dge object
dge_beach <- DGEList(beach, group=group)
cpm.dge_beach <- cpm(dge_beach)

#filter the genes with low expression(count)
dge_beach <- dge_beach[rowSums(cpm.dge_beach > 5) >= 3,]

#Normalization
dge_beach <- calcNormFactors(dge_beach)


#determine the differentially expressed genes
dge_beach <- estimateCommonDisp(dge_beach, verbose=TRUE)
dex_beach <- exactTest(dge_beach, pair=c("C", "T"), dispersion = "tagwise")

##Adding FDR
fdrvalues <- p.adjust(dex_beach$table$PValue, method = 'BH')
dex_beach$table$fdr <-fdrvalues

##Combine all results into files.
cpms_beach=cpm(dge_beach$counts)
cn=grep('C',colnames(cpms_beach))
tr=grep('T',colnames(cpms_beach))
ave.cn=apply(cpms_beach[,cn],1,mean)
ave.tr=apply(cpms_beach[,tr],1,mean)
res_beach=data.frame(gene=row.names(dex_beach$table),
                 fdr=dex_beach$table$fdr,
                 logFC=dex_beach$table$logFC,
                 Cn=ave.cn,
                 Tr=ave.tr)


#write out the result
write.table(res_beach, file = "salt_Beach.txt", row.names = F, sep='\t',quote=F)

#------------------------------------------------------------------------------------------------------------------
